# Supplementary material for: A nomogram prediction model for embryo implantation outcomes based on the cervical microbiota of the infertile patients during IVF-FET
Source: Microbiol Spectr. 2025 Mar 7;13(4):e01462-24. doi: 10.1128/spectrum.01462-24 (PMC11960138; doi:10.1128/spectrum.01462-24)
Supplement: Table S1 — Differential taxa between the NP and CP groups at different levels. [file spectrum.01462-24-s0004.xlsx]

## Sheet: Sheet1
Supplemental table 1. Differential taxa between the NP and CP groups at different levels
Taxnomy (Mean relative abundance, %)	NP (n=47)	CP (n=84)	P value*
Phlyum
Fusobacteriota	0.83377	0.8402	0.008
Class
Fusobacteriia	0.00204	0.00024	0.008
Peptococcia	9e-05	0	0.02
Acidimicrobiia	5e-05	0	0.034
Order
Fusobacteriales	0.00204	0.00024	0.008
Peptococcales	9e-05	0	0.02
Acidimicrobiales	5e-05	0	0.034
Sphingomonadales	4e-05	2e-05	0.04
Family
Halomonadaceae	0.01265	0.00716	0.018
Veillonellaceae	0.00027	0.00038	0.015
Atopobiaceae	0.00019	0.00447	0.015
Pasteurellaceae	0.00014	2e-05	0.028
Peptococcaceae	9e-05	0	0.02
Fusobacteriaceae	7e-05	1e-05	0.019
Sphingomonadaceae	4e-05	2e-05	0.04
Borkfalkiaceae	2e-05	0	0.039
Microtrichaceae	1e-05	0	0.02
Genus
Halomonas	0.0126485	0.00716349	0.018
Ligilactobacillus	0.000890518	0.00357358	0.021
Veillonella	0.000269638	0.000382931	0.015
Klebsiella	0.000138951	0.00575336	0.039
Lawsonibacter	0.000138612	7.32016e-05	0.045
Peptococcus	9.09408e-05	0	0.02
Fenollaria	8.92004e-05	4.3672e-06	0.006
Fusobacterium	7.18119e-05	1.13684e-05	0.019
G11	5.92491e-05	1.36104e-05	0.043
Diaphorobacter	5.87363e-05	0	0.001
Faecalibacillus	5.6867e-05	1.82079e-05	0.004
Desulfovibrio	4.06587e-05	2.60512e-06	0.016
Lawsonella	2.97714e-05	7.34271e-06	0.042
BX12	2.68553e-05	0	0.007
Atopobium	2.51596e-05	0.00446446	0.016
Nocardioides	2.07384e-05	0	0.02
Borkfalkia	1.5413e-05	4.57055e-06	0.039
IMCC26207	1.494e-05	0	0.02
UBA7173	1.4751e-05	0	0.02
Citrobacter	1.26943e-05	0	0.02
f_Butyricicoccaceae;g_unclassified	1.17563e-05	0	0.02
Species
Streptococcus agalactiae	0.0201902	0.0299687	0.011
Prevotella copri	0.0107283	0.00434471	0.039
Halomonas sp000246875	0.00180539	4.5721e-05	0.003
Campylobacter ureolyticus	0.00146322	9.94261e-06	0.043
Phocaeicola massiliensis	0.00134407	0.00038285	0.036
Anaerococcus vaginalis	0.000973544	0.000104395	0.041
Ligilactobacillus salivarius	0.000890518	0.00355491	0.03
Bacteroides uniformis	0.000680977	0.000899743	0.031
Blautia caecimuris	0.000401831	9.40857e-06	0.043
Anaerobutyricum soehngenii	0.000306836	9.73519e-05	0.013
Peptoniphilus duerdenii	0.000188785	0	0.02
Oliverpabstia faecicola	0.000149195	2.14869e-05	0.023
Ruminococcus sp003438075	0.000117947	5.11472e-06	0.012
Anaerococcus;s_unclassified	0.000111649	5.66934e-05	0.04
Bacteroides finegoldii	0.000108279	0.000265554	0.003
Phascolarctobacterium succinatutens	9.54537e-05	0.00038817	0.035
Eubacterium ventriosum	9.09496e-05	6.43705e-05	0.023
Peptococcus niger	9.09408e-05	0	0.02
Fenollaria massiliensis	8.92004e-05	4.3672e-06	0.006
Mitsuokella multacida	8.37305e-05	5.89503e-06	0.006
G11;s_unclassified	5.92491e-05	1.36104e-05	0.043
Diaphorobacter nitroreducens	5.87363e-05	0	0.001
Haemophilus;s_unclassified	4.53033e-05	6.33183e-06	0.018
Prevotella colorans	3.83244e-05	4.66177e-07	0.034
Faecalibacillus faecis	3.61592e-05	1.16383e-05	0.021
Desulfovibrio piger	3.59599e-05	0	0.002
Lawsonibacter sp000177015	3.45219e-05	4.28874e-06	0.041
Copromonas sp000435795	3.42576e-05	5.11577e-05	0.039
Bacteroides cellulosilyticus	3.01277e-05	3.97534e-05	0.039
BX12 sp902363595	2.68553e-05	0	0.007
Atopobium vaginae	2.51596e-05	0.00446446	0.016
Lactobacillus johnsonii	2.11967e-05	0.00319001	0.022
Nocardioides furvisabuli	2.07384e-05	0	0.02
Faecalibacillus intestinalis	2.07078e-05	6.56967e-06	0.02
Prevotella sp002251295	2.06424e-05	0	0.007
Lawsonella clevelandensis	1.86956e-05	0	0.002
Clostridium perfringens	1.84806e-05	6.03154e-06	0.047
Borkfalkia;s_unclassified	1.5413e-05	4.57055e-06	0.039
IMCC26207 sp001025035	1.494e-05	0	0.02
f_Butyricicoccaceae;g_unclassified;s_unclassified	1.17563e-05	0	0.02
Brucella pituitosa	1.16571e-05	0	0.02
Bifidobacterium breve	1.1228e-05	1.05389e-06	0.037
Megasphaera lornae	1.90021e-06	0.00494353	0.016
Bifidobacterium_388775;s_unclassified	1.90021e-06	0.00239426	0.016
Notes: NP, Non-pregnancy; CP, Clinical pregnancy;*By Mann-Whitney U test.
